# Supplementary material for: TAPAS—A Prospective, Multicentre, Long-Term Cohort Study in Children, Adolescents and Adults with Seasonal Allergic Rhinitis—Design and Early Results
Source: J Clin Med. 2025 Apr 10;14(8):2609. doi: 10.3390/jcm14082609 (PMC12027696; doi:10.3390/jcm14082609)
Supplement: Supplementary file 1 [file jcm-14-02609-s001.zip]

Archive with 1 entries (1 files):
- jcm-3565040-supplementary.pdf
